# Supplementary material for: Species-specific gill’s microbiome of eight crab species with different breathing adaptations
Source: Sci Rep. 2023 Nov 29;13:21033. doi: 10.1038/s41598-023-48308-w (PMC10687215; doi:10.1038/s41598-023-48308-w)
Supplement: Supplementary file 3 — Supplementary Information 3. [file 41598_2023_48308_MOESM3_ESM.tsv]

Effect	Group.1	Group.2	diff	lwr	upr	p adj	sign
Breathing category	GI	GC	-0.012199321125022422	-0.03223007607777948	0.007831433827734637	0.39208430749988554
	LE	GC	-0.020047083760280526	-0.040077838713037585	-1.6328807523467714e-5	0.04972907471645338	*
	LU	GC	-0.00972711666413184	-0.0297578716168889	0.010303638288625218	0.5890342707823499
	LE	GI	-0.007847762635258104	-0.027878517588015163	0.012182992317498954	0.7394885857611952
	LU	GI	0.0024722044608905813	-0.017558550491866477	0.02250295941364764	0.9885723965761717
	LU	LE	0.010319967096148686	-0.009710787856608373	0.030350722048905744	0.5402513587740754
Gills position	PG	AG	0.0016604865923302015	-0.0034744832397381525	0.006795456424398555	0.523954417919315
Breathing category x Species	LU:OC	GC:CH	-0.027489951097078857	-0.09583714140428916	0.040857239210131444	0.9197675946062843
	GC:PC	GC:CH	0.005573822453162958	-0.06277336785404734	0.07392101276037326	0.9999967714003104
	LE:SI	GC:CH	-0.012179488521417148	-0.08052667882862745	0.05616770178579315	0.9993574524951446
	GI:SP	GC:CH	-0.006424893749346183	-0.07477208405655648	0.06192229655786412	0.9999914058591421
	LU:TA	GC:CH	-0.025694074391089394	-0.0940412646982997	0.04265311591612091	0.9429820171862662
	GI:TC	GC:CH	-0.068279248332686	-0.13662643863989632	6.794197452429651e-5	0.050427231009887996
	LE:TM	GC:CH	-0.01923073314103063	-0.08757792344824093	0.04911645716617967	0.988672008477371
	GC:PC	LU:OC	0.033063773550241815	-0.035283416756968486	0.10141096385745212	0.8133440232924214
	LE:SI	LU:OC	0.01531046257566171	-0.05303672773154859	0.08365765288287201	0.997197748383313
	GI:SP	LU:OC	0.021065057347732674	-0.04728213295947763	0.08941224765494298	0.9807359283257397
	LU:TA	LU:OC	0.0017958767059894631	-0.06655131360122084	0.07014306701319976	0.9999999987852781
	GI:TC	LU:OC	-0.04078929723560715	-0.10913648754281745	0.027557893071603154	0.5978294454667108
	LE:TM	LU:OC	0.008259217956048226	-0.060087972351162075	0.07660640826325853	0.9999521560970558
	LE:SI	GC:PC	-0.017753310974580105	-0.0861005012817904	0.050593879332630196	0.992989050579273
	GI:SP	GC:PC	-0.011998716202509141	-0.08034590650971944	0.05634847410470116	0.9994174872577798
	LU:TA	GC:PC	-0.03126789684425235	-0.09961508715146265	0.03707929346295795	0.8532277098897765
	GI:TC	GC:PC	-0.07385307078584896	-0.14220026109305928	-0.005505880478638661	0.024260579550826722	*
	LE:TM	GC:PC	-0.02480455559419359	-0.09315174590140389	0.04354263471301671	0.9525712644855296
	GI:SP	LE:SI	0.0057545947720709645	-0.06259259553513934	0.07410178507928127	0.999995975789826
	LU:TA	LE:SI	-0.013514585869672247	-0.08186177617688255	0.054832604437538054	0.9987360105905643
	GI:TC	LE:SI	-0.05609975981126886	-0.12444695011847916	0.012247430495941444	0.19390972313191857
	LE:TM	LE:SI	-0.007051244619613484	-0.07539843492682378	0.06129594568759682	0.9999837299916541
	LU:TA	GI:SP	-0.01926918064174321	-0.08761637094895351	0.04907800966546709	0.9885372018540775
	GI:TC	GI:SP	-0.06185435458333982	-0.13020154489055014	0.00649283572387048	0.10740560660451637
	LE:TM	GI:SP	-0.012805839391684448	-0.08115302969889475	0.05554135091552585	0.9991084736586566
	GI:TC	LU:TA	-0.04258517394159661	-0.11093236424880691	0.02576201636561369	0.542800822845881
	LE:TM	LU:TA	0.006463341250058763	-0.06188384905715154	0.07481053155726906	0.9999910461324097
	LE:TM	GI:TC	0.04904851519165537	-0.019298675115554928	0.11739570549886567	0.35424540875575394
Breathing category x Gills position x Species	GC:PG:CH	GC:AG:CH	-0.019707213477011765	-0.13353784565043217	0.09412341869640864	0.9999996926912872
	LU:AG:OC	GC:AG:CH	-0.07569784392475909	-0.1895284760981795	0.038132788248661315	0.6102396558857288
	LU:PG:OC	GC:AG:CH	-0.03375936314307959	-0.1475899953165	0.08007126903034081	0.9996468688097305
	GC:AG:PC	GC:AG:CH	-0.044929189640991685	-0.1587598218144121	0.06890144253242872	0.9916517661825002
	GC:PG:PC	GC:AG:CH	-0.11735955364555983	-0.23119018581898024	-0.003528921472139429	0.036026603755816455	*
	LE:AG:SI	GC:AG:CH	-0.04333072466703414	-0.15716135684045454	0.07049990750638627	0.9942232442511674
	LE:PG:SI	GC:AG:CH	-0.006511262921988115	-0.12034189509540852	0.10731936925143229	1
	GI:AG:SP	GC:AG:CH	0.006644200639505438	-0.10718643153391497	0.12047483281292584	1
	GI:PG:SP	GC:AG:CH	-0.0542916052841832	-0.1681222374576036	0.05953902688923721	0.9527515473468199
	LU:AG:TA	GC:AG:CH	-0.02551082332070187	-0.13934145549412227	0.08831980885271853	0.9999897658493966
	LU:PG:TA	GC:AG:CH	-0.03909297789868493	-0.15292361007210534	0.07473765427473547	0.998079879095163
	GI:AG:TC	GC:AG:CH	-0.1278451532165908	-0.2416757853900112	-0.014014521043170386	0.01260061909063026	*
	GI:PG:TC	GC:AG:CH	-0.039562411199754566	-0.15339304337317497	0.07426822097366584	0.9978095913502216
	LE:AG:TM	GC:AG:CH	-0.11353449631295365	-0.22736512848637405	2.9613586046675633e-4	0.05136205345310918
	LE:PG:TM	GC:AG:CH	-0.027618876518106905	-0.1414495086915273	0.0862117556553135	0.999971129005802
	LU:AG:OC	GC:PG:CH	-0.055990630447747325	-0.16982126262116773	0.05784000172567308	0.9394069313966606
	LU:PG:OC	GC:PG:CH	-0.014052149666067826	-0.12788278183948823	0.09977848250735258	0.9999999974752015
	GC:AG:PC	GC:PG:CH	-0.02522197616397992	-0.13905260833740032	0.08860865600944048	0.9999911964230416
	GC:PG:PC	GC:PG:CH	-0.09765234016854807	-0.21148297234196847	0.016178292004872336	0.1858066109194102
	LE:AG:SI	GC:PG:CH	-0.023623511190022373	-0.13745414336344278	0.09020712098339803	0.9999963259714044
	LE:PG:SI	GC:PG:CH	0.01319595055502365	-0.10063468161839675	0.12702658272844405	0.9999999989832196
	GI:AG:SP	GC:PG:CH	0.026351414116517202	-0.0874792180569032	0.1401820462899376	0.999984326591311
	GI:PG:SP	GC:PG:CH	-0.03458439180717143	-0.14841502398059184	0.07924624036624897	0.9995291951006025
	LU:AG:TA	GC:PG:CH	-0.005803609843690105	-0.11963424201711051	0.1080270223297303	1
	LU:PG:TA	GC:PG:CH	-0.01938576442167317	-0.13321639659509357	0.09444486775174724	0.9999997555766145
	GI:AG:TC	GC:PG:CH	-0.10813793973957903	-0.22196857191299943	0.005692692433841379	0.08234649366473146
	GI:PG:TC	GC:PG:CH	-0.0198551977227428	-0.1336858298961632	0.0939754344506776	0.9999996590237342
	LE:AG:TM	GC:PG:CH	-0.09382728283594188	-0.2076579150093623	0.02000334933747852	0.24094570354102673
	LE:PG:TM	GC:PG:CH	-0.00791166304109514	-0.12174229521451554	0.10591896913232526	1
	LU:PG:OC	LU:AG:OC	0.0419384807816795	-0.0718921513917409	0.1557691129550999	0.9958920780385967
	GC:AG:PC	LU:AG:OC	0.030768654283767405	-0.083061977889653	0.1445992864571878	0.9998863356860161
	GC:PG:PC	LU:AG:OC	-0.041661709720800744	-0.15549234189422115	0.07216892245261966	0.9961702737110594
	LE:AG:SI	LU:AG:OC	0.03236711925772495	-0.08146351291569545	0.14619775143114536	0.999787783139773
	LE:PG:SI	LU:AG:OC	0.06918658100277097	-0.04464405117064943	0.18301721317619138	0.7493386904111907
	GI:AG:SP	LU:AG:OC	0.08234204456426453	-0.03148858760915588	0.19617267673768493	0.46113716897510826
	GI:PG:SP	LU:AG:OC	0.021406238640575892	-0.09242439353284451	0.1352368708139963	0.9999990369801655
	LU:AG:TA	LU:AG:OC	0.05018702060405722	-0.06364361156936318	0.16401765277747762	0.9760327266940804
	LU:PG:TA	LU:AG:OC	0.036604866026074157	-0.07722576614734625	0.15043549819949456	0.9990863412817576
	GI:AG:TC	LU:AG:OC	-0.0521473092918317	-0.1659779414652521	0.061683322881588704	0.9663764127276451
	GI:PG:TC	LU:AG:OC	0.036135432725004524	-0.07769519944841588	0.14996606489842493	0.9992128351174336
	LE:AG:TM	LU:AG:OC	-0.03783665238819456	-0.15166728456161496	0.07599397978522585	0.9986675375921028
	LE:PG:TM	LU:AG:OC	0.048078967406652184	-0.06575166476676822	0.1619095995800726	0.9838669259764767
	GC:AG:PC	LU:PG:OC	-0.011169826497912094	-0.1250004586713325	0.10266080567550831	0.999999999910469
	GC:PG:PC	LU:PG:OC	-0.08360019050248024	-0.19743082267590065	0.03023044167094016	0.43381282950039746
	LE:AG:SI	LU:PG:OC	-0.009571361523954547	-0.12340199369737495	0.10425927064946586	0.999999999990794
	LE:PG:SI	LU:PG:OC	0.027248100221091476	-0.08658253195232893	0.14107873239451188	0.9999757615592522
	GI:AG:SP	LU:PG:OC	0.04040356378258503	-0.07342706839083538	0.15423419595600543	0.9972440226452324
	GI:PG:SP	LU:PG:OC	-0.020532242141103607	-0.134362874314524	0.0932983900323168	0.9999994574584758
	LU:AG:TA	LU:PG:OC	0.00824853982237772	-0.10558209235104268	0.12207917199579812	0.9999999999991404
	LU:PG:TA	LU:PG:OC	-0.005333614755605343	-0.11916424692902575	0.10849701741781506	1
	GI:AG:TC	LU:PG:OC	-0.0940857900735112	-0.2079164222469316	0.019744842099909204	0.2369072773236819
	GI:PG:TC	LU:PG:OC	-0.005803048056674975	-0.11963368023009538	0.10802758411674543	1
	LE:AG:TM	LU:PG:OC	-0.07977513316987406	-0.19360576534329446	0.03405549900354635	0.5182304020471853
	LE:PG:TM	LU:PG:OC	0.006140486624972685	-0.10769014554844772	0.11997111879839309	1
	GC:PG:PC	GC:AG:PC	-0.07243036400456815	-0.18626099617798855	0.041400268168852256	0.6822224965738473
	LE:AG:SI	GC:AG:PC	0.0015984649739575474	-0.11223216719946286	0.11542909714737795	1
	LE:PG:SI	GC:AG:PC	0.03841792671900357	-0.07541270545441683	0.15224855889242397	0.998418382001812
	GI:AG:SP	GC:AG:PC	0.05157339028049712	-0.06225724189292328	0.16540402245391753	0.9694632804957837
	GI:PG:SP	GC:AG:PC	-0.009362415643191513	-0.12319304781661192	0.10446821653022889	0.9999999999933926
	LU:AG:TA	GC:AG:PC	0.019418366320289815	-0.09441226585313059	0.13324899849371022	0.9999997497849806
	LU:PG:TA	GC:AG:PC	0.005836211742306752	-0.10799442043111365	0.11966684391572716	1
	GI:AG:TC	GC:AG:PC	-0.0829159635755991	-0.1967465957490195	0.0309146685978213	0.4486065920477207
	GI:PG:TC	GC:AG:PC	0.005366778441237119	-0.10846385373218329	0.11919741061465752	1
	LE:AG:TM	GC:AG:PC	-0.06860530667196196	-0.18243593884538237	0.04522532550145844	0.7607233899158632
	LE:PG:TM	GC:AG:PC	0.01731031312288478	-0.09652031905053562	0.13114094529630518	0.9999999501887045
	LE:AG:SI	GC:PG:PC	0.0740288289785257	-0.03980180319489471	0.1878594611519461	0.6473976482737994
	LE:PG:SI	GC:PG:PC	0.11084829072357172	-0.0029823414498486855	0.22467892289699212	0.06524330452439087
	GI:AG:SP	GC:PG:PC	0.12400375428506527	0.010173122111644867	0.23783438645848567	0.018752574314553017	*
	GI:PG:SP	GC:PG:PC	0.06306794836137664	-0.05076268381204377	0.17689858053479704	0.8564060380013031
	LU:AG:TA	GC:PG:PC	0.09184873032485796	-0.02198190184856244	0.20567936249827837	0.27333670788386655
	LU:PG:TA	GC:PG:PC	0.0782665757468749	-0.035564056426545504	0.1920972079202953	0.5522710540433704
	GI:AG:TC	GC:PG:PC	-0.010485599571030957	-0.12431623174445136	0.10334503260238945	0.9999999999646105
	GI:PG:TC	GC:PG:PC	0.07779714244580527	-0.03603348972761514	0.19162777461922567	0.5628883176665085
	LE:AG:TM	GC:PG:PC	0.0038250573326061854	-0.11000557484081422	0.11765568950602659	1
	LE:PG:TM	GC:PG:PC	0.08974067712745293	-0.024089955045967476	0.20357130930087333	0.3106581239273447
	LE:PG:SI	LE:AG:SI	0.03681946174504602	-0.07701117042837438	0.15065009391846643	0.9990228853349665
	GI:AG:SP	LE:AG:SI	0.049974925306539575	-0.06385570686688083	0.16380555747995998	0.9769331612452413
	GI:PG:SP	LE:AG:SI	-0.01096088061714906	-0.12479151279056946	0.10286975155627134	0.9999999999321293
	LU:AG:TA	LE:AG:SI	0.017819901346332268	-0.09601073082708814	0.13165053351975267	0.9999999249599854
	LU:PG:TA	LE:AG:SI	0.004237746768349204	-0.1095928854050712	0.11806837894176961	1
	GI:AG:TC	LE:AG:SI	-0.08451442854955665	-0.19834506072297706	0.02931620362386375	0.4143217792525442
	GI:PG:TC	LE:AG:SI	0.0037683134672795715	-0.11006231870614083	0.11759894564069998	1
	LE:AG:TM	LE:AG:SI	-0.07020377164591951	-0.18403440381933991	0.043626860527500894	0.7289068381654105
	LE:PG:TM	LE:AG:SI	0.015711848148927232	-0.09811878402449317	0.12954248032234764	0.999999987445096
	GI:AG:SP	LE:PG:SI	0.013155463561493552	-0.10067516861192685	0.12698609573491396	0.9999999990275366
	GI:PG:SP	LE:PG:SI	-0.04778034236219508	-0.1616109745356155	0.06605028981122532	0.9847895123288011
	LU:AG:TA	LE:PG:SI	-0.018999560398713755	-0.13283019257213416	0.09483107177470665	0.9999998154352094
	LU:PG:TA	LE:PG:SI	-0.03258171497669682	-0.14641234715011722	0.08124891719672359	0.9997699888280842
	GI:AG:TC	LE:PG:SI	-0.12133389029460268	-0.23516452246802308	-0.007503258121182271	0.024511435664436254	*
	GI:PG:TC	LE:PG:SI	-0.03305114827776645	-0.14688178045118686	0.08077948389565395	0.9997264032369517
	LE:AG:TM	LE:PG:SI	-0.10702323339096553	-0.22085386556438594	0.006807398782454871	0.09038855151316272
	LE:PG:TM	LE:PG:SI	-0.02110761359611879	-0.1349382457695392	0.09272301857730161	0.9999992059407197
	GI:PG:SP	GI:AG:SP	-0.060935805923688635	-0.17476643809710904	0.05289482624973177	0.8862280630982576
	LU:AG:TA	GI:AG:SP	-0.03215502396020731	-0.1459856561336277	0.0816756082132131	0.9998041635819909
	LU:PG:TA	GI:AG:SP	-0.04573717853819037	-0.15956781071161077	0.06809345363523003	0.9900336070195426
	GI:AG:TC	GI:AG:SP	-0.13448935385609623	-0.24831998602951663	-0.020658721682675824	0.006133340968618839	**
	GI:PG:TC	GI:AG:SP	-0.04620661183926	-0.1600372440126804	0.0676240203341604	0.9889823505374136
	LE:AG:TM	GI:AG:SP	-0.12017869695245909	-0.2340093291258795	-0.006348064779038681	0.027461276279876157	*
	LE:PG:TM	GI:AG:SP	-0.03426307715761234	-0.14809370933103275	0.07956755501580806	0.9995785737956204
	LU:AG:TA	GI:PG:SP	0.028780781963481328	-0.08504985020993908	0.14261141413690173	0.9999510102985356
	LU:PG:TA	GI:PG:SP	0.015198627385498265	-0.09863200478792214	0.12902925955891867	0.99999999219613
	GI:AG:TC	GI:PG:SP	-0.07355354793240759	-0.187384180105828	0.04027708424101281	0.6578447602828044
	GI:PG:TC	GI:PG:SP	0.014729194084428632	-0.09910143808899177	0.12855982625784904	0.9999999950265921
	LE:AG:TM	GI:PG:SP	-0.05924289102877045	-0.17307352320219085	0.054587741144649954	0.9069304224961201
	LE:PG:TM	GI:PG:SP	0.026672728766076292	-0.08715790340734411	0.1405033609394967	0.9999816367523335
	LU:PG:TA	LU:AG:TA	-0.013582154577983063	-0.12741278675140347	0.10024847759543734	0.9999999984558094
	GI:AG:TC	LU:AG:TA	-0.10233432989588892	-0.21616496206930932	0.011496302277531484	0.13150619825821708
	GI:PG:TC	LU:AG:TA	-0.014051587879052696	-0.1278822200524731	0.09977904429436771	0.999999997476658
	LE:AG:TM	LU:AG:TA	-0.08802367299225178	-0.20185430516567218	0.025806959181168626	0.3430798298317502
	LE:PG:TM	LU:AG:TA	-0.0021080531974050354	-0.11593868537082544	0.11172257897601537	1
	GI:AG:TC	LU:PG:TA	-0.08875217531790586	-0.20258280749132626	0.025078456855514547	0.3291110537644004
	GI:PG:TC	LU:PG:TA	-4.6943330106963277e-4	-0.11430006547449004	0.11336119887235077	1
	LE:AG:TM	LU:PG:TA	-0.07444151841426871	-0.18827215058768912	0.03938911375915169	0.6382722054069261
	LE:PG:TM	LU:PG:TA	0.011474101380578028	-0.10235653079284238	0.12530473355399843	0.999999999867315
	GI:PG:TC	GI:AG:TC	0.08828274201683622	-0.02554789015658418	0.20211337419025663	0.3380772169462657
	LE:AG:TM	GI:AG:TC	0.014310656903637142	-0.09951997526978326	0.12814128907705755	0.9999999967158916
	LE:PG:TM	GI:AG:TC	0.10022627669848388	-0.01360435547493652	0.2140569088719043	0.15421386935919812
	LE:AG:TM	GI:PG:TC	-0.07397208511319908	-0.18780271728661949	0.03985854706022132	0.6486485813867968
	LE:PG:TM	GI:PG:TC	0.01194353468164766	-0.10188709749177274	0.12577416685506806	0.9999999997616297
	LE:PG:TM	LE:AG:TM	0.08591561979484674	-0.02791501237857366	0.19974625196826715	0.38514460764983194
