# Supplementary material for: Species-specific gill’s microbiome of eight crab species with different breathing adaptations
Source: Sci Rep. 2023 Nov 29;13:21033. doi: 10.1038/s41598-023-48308-w (PMC10687215; doi:10.1038/s41598-023-48308-w)
Supplement: Supplementary file 4 — Supplementary Information 4. [file 41598_2023_48308_MOESM4_ESM.xlsx]

## Sheet: Supplementary table 4
Taxonomic rank
Domain	Phylum	Class	Order	Family	genus
Bacteria (99:SP, 8:TC, 3:SI, 2:TM, 4:PC, 23:CH, 4:OC, 6:TA)	Acidobacteriota (13:SP)
		Acidobacteriae (1:SP)
		Aminicenantia (1:SP)
		Blastocatellia (4:SP)
			Blastocatellales (3:SP)
				Blastocatellaceae (2:SP)
					Blastocatella (1:SP)
		Subgroup 18 (1:SP)
		Subgroup 21 (1:SP)
		Thermoanaerobaculia (1:SP)	Thermoanaerobaculales (1:SP)	Thermoanaerobaculaceae (1:SP)
		Vicinamibacteria (3:SP)
			Subgroup 9 (1:SP)
			Vicinamibacterales (1:SP)	Vicinamibacteraceae (1:SP)	Luteitalea (1:SP)
	Actinobacteriota (5:SP, 2:TC, 1:SI, 5:CH, 1:OC, 2:TA)	Acidimicrobiia (1:SP, 1:TA, 1:CH, 1:OC, 1:SI, 2:TC)	IMCC26256 (1:SP)
			Microtrichales (1:TA, 1:CH, 1:OC, 1:SI, 2:TC)	Ilumatobacteraceae (1:TA, 1:SI, 1:CH)
					CL500-29 marine group (1:CH)
					Ilumatobacter (1:SI)
				Microtrichaceae (2:TC, 1:OC)
					Candidatus Microthrix (1:OC)
					Sva0996 marine group (1:TC)
		Actinobacteria (4:CH, 1:TA)
			Micrococcales (1:CH, 1:TA)	Intrasporangiaceae (1:TA)
				Microbacteriaceae (1:CH)
			Propionibacteriales (2:CH)
				Nocardioidaceae (1:CH)
		MB-A2-108 (1:SP)
		Thermoleophilia (2:SP)	Gaiellales (2:SP)
				Gaiellaceae (1:SP)
		WCHB1-81 (1:SP)
	Bacteroidota (9:SP, 1:SI, 1:TM, 9:CH)	Bacteroidia (7:SP, 1:SI, 1:TM, 9:CH)
			Bacteroidales (1:SP)	Bacteroidetes BD2-2 (1:SP)
			Chitinophagales (2:CH)
				Chitinophagaceae (1:CH)
			Cytophagales (5:SP)
				Microscillaceae (2:SP)
					OLB12 (1:SP)
				Spirosomaceae (2:SP)
					Lacihabitans (1:SP)
			Flavobacteriales (1:SI, 1:TM, 4:CH)
				Flavobacteriaceae (1:SI, 1:TM)	Aquibacter (1:SI)
					Winogradskyella (1:TM)
				Weeksellaceae (3:CH)
					Chryseobacterium (1:CH)
					Moheibacter (1:CH)
			Sphingobacteriales (1:SP, 1:CH)	AKYH767 (1:SP)
				Sphingobacteriaceae (1:CH)
		Ignavibacteria (1:SP)	Ignavibacteriales (1:SP)	Ignavibacteriaceae (1:SP)	Ignavibacterium (1:SP)
		SJA-28 (1:SP)
	Chloroflexi (9:SP)
		Anaerolineae (7:SP)
			Anaerolineales (6:SP)
				Anaerolineaceae (5:SP)
					Anaerolinea (1:SP)
					GWD2-49-16 (1:SP)
					Leptolinea (1:SP)
					RBG-16-58-14 (1:SP)
		Gitt-GS-136 (1:SP)
	Dependentiae (2:SP)	Babeliae (2:SP)
			Babeliales (1:SP)
	Desulfobacterota (6:SP)	Desulfobacteria (5:SP)
			Desulfatiglandales (4:SP)	Desulfatiglandaceae (1:SP)	Desulfatiglans (1:SP)
				Desulfosarcinaceae (2:SP)
					Sva0081 sediment group (1:SP)
		Desulfuromonadia (1:SP)	PB19 (1:SP)
	Elusimicrobiota (1:SP)	Elusimicrobia (1:SP)
	Firmicutes (1:OC)	Clostridia (1:OC)	Peptostreptococcales-Tissierellales (1:OC)
	Gemmatimonadota (2:SP)
		BD2-11 terrestrial group (1:SP)
	MBNT15 (1:SP)
	Myxococcota (4:SP)
		Myxococcia (2:SP)
			Myxococcales (1:SP)	Myxococcaceae (1:SP)
		Polyangia (1:SP)
	Nitrospinota (1:SP)	Nitrospinia (1:SP)	Nitrospinales (1:SP)	Nitrospinaceae (1:SP)	Nitrospina (1:SP)
	Patescibacteria (1:SP, 4:CH)	ABY1 (1:SP)	Candidatus Kerfeldbacteria (1:SP)
		Saccharimonadia (4:CH)
			Saccharimonadales (3:CH)
				Saccharimonadaceae (2:CH)
					TM7a (1:CH)
	Planctomycetota (2:SP, 3:PC)
		Phycisphaerae (1:SP)	CCM11a (1:SP)
		Planctomycetes (1:SP, 2:PC)
			Pirellulales (1:PC)	Pirellulaceae (1:PC)	Rhodopirellula (1:PC)
			Planctomycetales (1:SP)	Schlesneriaceae (1:SP)
	Proteobacteria (36:SP, 6:TC, 1:SI, 1:TM, 1:PC, 5:CH, 2:OC, 4:TA)
		Alphaproteobacteria (3:SP, 3:TC, 1:PC, 4:TA)	Acetobacterales (2:SP)
				Acetobacteraceae (1:SP)
			Caulobacterales (1:PC)	Parvularculaceae (1:PC)
			Rhizobiales (4:TA)
				Rhizobiaceae (1:TA)
				Rhizobiales Incertae Sedis (2:TA)
					Anderseniella (1:TA)
			Rhodobacterales (3:TC)
				Rhodobacteraceae (2:TC)
					Rhodovulum (1:TC)
			SAR11 clade (1:SP)	CladeI (1:SP)	CladeIa (1:SP)
		Gammaproteobacteria (33:SP, 2:TC, 1:SI, 1:TM, 5:CH, 2:OC)
			Acidiferrobacterales (3:SP)
				Acidiferrobacteraceae (2:SP)
					Sulfurifustis (1:SP)
			Aeromonadales (1:SP)
			B2M28 (1:SP)
			Burkholderiales (7:SP, 5:CH)	Burkholderiaceae (2:SP)
					Limnobacter (1:SP)
				Chitinibacteraceae (2:CH)
					Chitinibacter (1:CH)
				Comamonadaceae (2:SP, 1:CH)	Aquabacterium (1:SP)
					Comamonas (1:CH)
					Hydrogenophaga (1:SP)
				Methylophilaceae (2:CH)
					Methylotenera (1:CH)
				Nitrosomonadaceae (2:SP)
					Ellin 6067 (1:SP)
				Rhodocyclaceae (1:SP)	Dechloromonas (1:SP)
			Cellvibrionales (2:SP, 1:TM)	Porticoccaceae (1:TM)	Porticoccus (1:TM)
				Spongiibacteraceae (2:SP)
					BD1-7 clade (1:SP)
			Ectothiorhodospirales (1:SP)
			Enterobacterales (1:SI)	Enterobacteriaceae (1:SI)	Escherichia-Shigella (1:SI)
			Legionellales (1:SP)	Legionellaceae (1:SP)	Legionella (1:SP)
			Methylococcales (3:SP)
				Methylococcaceae (1:SP)	Methyloparacoccus (1:SP)
				Methylomonadaceae (1:SP)
			Nitrosococcales (1:SP)	Nitrosococcaceae (1:SP)	SZB85 (1:SP)
			Oceanospirillales (2:SP, 1:TC, 2:OC)	Hahellaceae (1:SP)
				Kangiellaceae (2:OC)
					Kangiella (1:OC)
				Nitrincolaceae (1:TC)	Neptuniibacter (1:TC)
				Pseudohongiellaceae (1:SP)
			PLTA13 (1:SP)
			Pseudomonadales (1:SP)	Moraxellaceae (1:SP)	Cavicella (1:SP)
			Run SP154 (1:SP)
			Steroidobacterales (3:SP)
				Woeseiaceae (2:SP)
					Woeseia (1:SP)
			Xanthomonadales (5:SP)
				Rhodanobacteraceae (1:SP)
				Xanthomonadaceae (3:SP)
					Arenimonas (1:SP)
					Thermomonas (1:SP)
	Spirochaetota (1:SP)	Spirochaetia (1:SP)
	Verrucomicrobiota (5:SP)	Verrucomicrobiae (5:SP)	Pedosphaerales (4:SP)
				Pedosphaeraceae (3:SP)
					Adurb-Bin063-1 (1:SP)
					DEV008 (1:SP)
			S-BQ2-57 soil group (1:SP)
	WS2 (1:SP)
